# Supplementary material for: Hydrogen Storage in Pure and Boron-Substituted Nanoporous Carbons—Numerical and Experimental Perspective
Source: Nanomaterials (Basel). 2021 Aug 25;11(9):2173. doi: 10.3390/nano11092173 (PMC8472433; doi:10.3390/nano11092173)
Supplement: Supplementary file 1 [file nanomaterials-11-02173-s001.zip]

Archive with 1 entries (1 files):
- nanomaterials-1333052-supplementary.pdf
